# Supplementary material for: Polg mtDNA mutator mice reveal limited involvement of vertebral bone loss in premature aging-related thoracolumbar hyperkyphosis
Source: Bone Rep. 2022 Aug 30;17:101618. doi: 10.1016/j.bonr.2022.101618 (PMC9479024; doi:10.1016/j.bonr.2022.101618)
Supplement: Supplementary file 7 — Lumbar spine. [file mmc7.zip]

Archive with 6,136 entries (6,136 files):
- Mut_1_male_14.5mos_0069.dcm
- Mut_1_male_14.5mos_0070.dcm
- Mut_1_male_14.5mos_0071.dcm
- Mut_1_male_14.5mos_0072.dcm
- Mut_1_male_14.5mos_0073.dcm
- Mut_1_male_14.5mos_0074.dcm
- Mut_1_male_14.5mos_0075.dcm
- Mut_1_male_14.5mos_0076.dcm
- Mut_1_male_14.5mos_0077.dcm
- Mut_1_male_14.5mos_0078.dcm
- Mut_1_male_14.5mos_0079.dcm
- Mut_1_male_14.5mos_0080.dcm
- Mut_1_male_14.5mos_0081.dcm
- Mut_1_male_14.5mos_0082.dcm
- Mut_1_male_14.5mos_0083.dcm
- Mut_1_male_14.5mos_0084.dcm
- Mut_1_male_14.5mos_0085.dcm
- Mut_1_male_14.5mos_0086.dcm
- Mut_1_male_14.5mos_0087.dcm
- Mut_1_male_14.5mos_0088.dcm
- Mut_1_male_14.5mos_0089.dcm
- Mut_1_male_14.5mos_0090.dcm
- Mut_1_male_14.5mos_0091.dcm
- Mut_1_male_14.5mos_0092.dcm
- Mut_1_male_14.5mos_0093.dcm
- Mut_1_male_14.5mos_0094.dcm
- Mut_1_male_14.5mos_0095.dcm
- Mut_1_male_14.5mos_0096.dcm
- Mut_1_male_14.5mos_0097.dcm
- Mut_1_male_14.5mos_0098.dcm
- Mut_1_male_14.5mos_0099.dcm
- Mut_1_male_14.5mos_0100.dcm
- Mut_1_male_14.5mos_0101.dcm
- Mut_1_male_14.5mos_0102.dcm
- Mut_1_male_14.5mos_0103.dcm
- Mut_1_male_14.5mos_0104.dcm
- Mut_1_male_14.5mos_0105.dcm
- Mut_1_male_14.5mos_0106.dcm
- Mut_1_male_14.5mos_0107.dcm
- Mut_1_male_14.5mos_0108.dcm
- Mut_1_male_14.5mos_0109.dcm
- Mut_1_male_14.5mos_0110.dcm
- Mut_1_male_14.5mos_0111.dcm
- Mut_1_male_14.5mos_0112.dcm
- Mut_1_male_14.5mos_0113.dcm
- Mut_1_male_14.5mos_0114.dcm
- Mut_1_male_14.5mos_0115.dcm
- Mut_1_male_14.5mos_0116.dcm
- Mut_1_male_14.5mos_0117.dcm
- Mut_1_male_14.5mos_0118.dcm
- Mut_1_male_14.5mos_0119.dcm
- Mut_1_male_14.5mos_0120.dcm
- Mut_1_male_14.5mos_0121.dcm
- Mut_1_male_14.5mos_0122.dcm
- Mut_1_male_14.5mos_0123.dcm
- Mut_1_male_14.5mos_0124.dcm
- Mut_1_male_14.5mos_0125.dcm
- Mut_1_male_14.5mos_0126.dcm
- Mut_1_male_14.5mos_0127.dcm
- Mut_1_male_14.5mos_0128.dcm
- Mut_1_male_14.5mos_0129.dcm
- Mut_1_male_14.5mos_0130.dcm
- Mut_1_male_14.5mos_0131.dcm
- Mut_1_male_14.5mos_0132.dcm
- Mut_1_male_14.5mos_0133.dcm
- Mut_1_male_14.5mos_0134.dcm
- Mut_1_male_14.5mos_0135.dcm
- Mut_1_male_14.5mos_0136.dcm
- Mut_1_male_14.5mos_0137.dcm
- Mut_1_male_14.5mos_0138.dcm
- Mut_1_male_14.5mos_0139.dcm
- Mut_1_male_14.5mos_0140.dcm
- Mut_1_male_14.5mos_0141.dcm
- Mut_1_male_14.5mos_0142.dcm
- Mut_1_male_14.5mos_0143.dcm
- Mut_1_male_14.5mos_0144.dcm
- Mut_1_male_14.5mos_0145.dcm
- Mut_1_male_14.5mos_0146.dcm
- Mut_1_male_14.5mos_0147.dcm
- Mut_1_male_14.5mos_0148.dcm
- Mut_1_male_14.5mos_0149.dcm
- Mut_1_male_14.5mos_0150.dcm
- Mut_1_male_14.5mos_0151.dcm
- Mut_1_male_14.5mos_0152.dcm
- Mut_1_male_14.5mos_0153.dcm
- Mut_1_male_14.5mos_0154.dcm
- Mut_1_male_14.5mos_0155.dcm
- Mut_1_male_14.5mos_0156.dcm
- Mut_1_male_14.5mos_0157.dcm
- Mut_1_male_14.5mos_0158.dcm
- Mut_1_male_14.5mos_0159.dcm
- Mut_1_male_14.5mos_0160.dcm
- Mut_1_male_14.5mos_0161.dcm
- Mut_1_male_14.5mos_0162.dcm
- Mut_1_male_14.5mos_0163.dcm
- Mut_1_male_14.5mos_0164.dcm
- Mut_1_male_14.5mos_0165.dcm
- Mut_1_male_14.5mos_0166.dcm
- Mut_1_male_14.5mos_0167.dcm
- Mut_1_male_14.5mos_0168.dcm
- Mut_1_male_14.5mos_0169.dcm
- Mut_1_male_14.5mos_0170.dcm
- Mut_1_male_14.5mos_0171.dcm
- Mut_1_male_14.5mos_0172.dcm
- Mut_1_male_14.5mos_0173.dcm
- Mut_1_male_14.5mos_0174.dcm
- Mut_1_male_14.5mos_0175.dcm
- Mut_1_male_14.5mos_0176.dcm
- Mut_1_male_14.5mos_0177.dcm
- Mut_1_male_14.5mos_0178.dcm
- Mut_1_male_14.5mos_0179.dcm
- Mut_1_male_14.5mos_0180.dcm
- Mut_1_male_14.5mos_0181.dcm
- Mut_1_male_14.5mos_0182.dcm
- Mut_1_male_14.5mos_0183.dcm
- Mut_1_male_14.5mos_0184.dcm
- Mut_1_male_14.5mos_0185.dcm
- Mut_1_male_14.5mos_0186.dcm
- Mut_1_male_14.5mos_0187.dcm
- Mut_1_male_14.5mos_0188.dcm
- Mut_1_male_14.5mos_0189.dcm
- Mut_1_male_14.5mos_0190.dcm
- Mut_1_male_14.5mos_0191.dcm
- Mut_1_male_14.5mos_0192.dcm
- Mut_1_male_14.5mos_0193.dcm
- Mut_1_male_14.5mos_0194.dcm
- Mut_1_male_14.5mos_0195.dcm
- Mut_1_male_14.5mos_0196.dcm
- Mut_1_male_14.5mos_0197.dcm
- Mut_1_male_14.5mos_0198.dcm
- Mut_1_male_14.5mos_0199.dcm
- Mut_1_male_14.5mos_0200.dcm
- Mut_1_male_14.5mos_0201.dcm
- Mut_1_male_14.5mos_0202.dcm
- Mut_1_male_14.5mos_0203.dcm
- Mut_1_male_14.5mos_0204.dcm
- Mut_1_male_14.5mos_0205.dcm
- Mut_1_male_14.5mos_0206.dcm
- Mut_1_male_14.5mos_0207.dcm
- Mut_1_male_14.5mos_0208.dcm
- Mut_1_male_14.5mos_0209.dcm
- Mut_1_male_14.5mos_0210.dcm
- Mut_1_male_14.5mos_0211.dcm
- Mut_1_male_14.5mos_0212.dcm
- Mut_1_male_14.5mos_0213.dcm
- Mut_1_male_14.5mos_0214.dcm
- Mut_1_male_14.5mos_0215.dcm
- Mut_1_male_14.5mos_0216.dcm
- Mut_1_male_14.5mos_0217.dcm
- Mut_1_male_14.5mos_0218.dcm
- Mut_1_male_14.5mos_0219.dcm
- Mut_1_male_14.5mos_0220.dcm
- Mut_1_male_14.5mos_0221.dcm
- Mut_1_male_14.5mos_0222.dcm
- Mut_1_male_14.5mos_0223.dcm
- Mut_1_male_14.5mos_0224.dcm
- Mut_1_male_14.5mos_0225.dcm
- Mut_1_male_14.5mos_0226.dcm
- Mut_1_male_14.5mos_0227.dcm
- Mut_1_male_14.5mos_0228.dcm
- Mut_1_male_14.5mos_0229.dcm
- Mut_1_male_14.5mos_0230.dcm
- Mut_1_male_14.5mos_0231.dcm
- Mut_1_male_14.5mos_0232.dcm
- Mut_1_male_14.5mos_0233.dcm
- Mut_1_male_14.5mos_0234.dcm
- Mut_1_male_14.5mos_0235.dcm
- Mut_1_male_14.5mos_0236.dcm
- Mut_1_male_14.5mos_0237.dcm
- Mut_1_male_14.5mos_0238.dcm
- Mut_1_male_14.5mos_0239.dcm
- Mut_1_male_14.5mos_0240.dcm
- Mut_1_male_14.5mos_0241.dcm
- Mut_1_male_14.5mos_0242.dcm
- Mut_1_male_14.5mos_0243.dcm
- Mut_1_male_14.5mos_0244.dcm
- Mut_1_male_14.5mos_0245.dcm
- Mut_1_male_14.5mos_0246.dcm
- Mut_1_male_14.5mos_0247.dcm
- Mut_1_male_14.5mos_0248.dcm
- Mut_1_male_14.5mos_0249.dcm
- Mut_1_male_14.5mos_0250.dcm
- Mut_1_male_14.5mos_0251.dcm
- Mut_1_male_14.5mos_0252.dcm
- Mut_1_male_14.5mos_0253.dcm
- Mut_1_male_14.5mos_0254.dcm
- Mut_1_male_14.5mos_0255.dcm
- Mut_1_male_14.5mos_0256.dcm
- Mut_1_male_14.5mos_0257.dcm
- Mut_1_male_14.5mos_0258.dcm
- Mut_1_male_14.5mos_0259.dcm
- Mut_1_male_14.5mos_0260.dcm
- Mut_1_male_14.5mos_0261.dcm
- Mut_1_male_14.5mos_0262.dcm
- Mut_1_male_14.5mos_0263.dcm
- Mut_1_male_14.5mos_0264.dcm
- Mut_1_male_14.5mos_0265.dcm
- Mut_1_male_14.5mos_0266.dcm
- Mut_1_male_14.5mos_0267.dcm
- Mut_1_male_14.5mos_0268.dcm
- Mut_1_male_14.5mos_0269.dcm
- Mut_1_male_14.5mos_0270.dcm
- Mut_1_male_14.5mos_0271.dcm
- Mut_1_male_14.5mos_0272.dcm
- Mut_1_male_14.5mos_0273.dcm
- Mut_1_male_14.5mos_0274.dcm
- Mut_1_male_14.5mos_0275.dcm
- Mut_1_male_14.5mos_0276.dcm
- Mut_1_male_14.5mos_0277.dcm
- Mut_1_male_14.5mos_0278.dcm
- Mut_1_male_14.5mos_0279.dcm
- Mut_1_male_14.5mos_0280.dcm
- Mut_1_male_14.5mos_0281.dcm
- Mut_1_male_14.5mos_0282.dcm
- Mut_1_male_14.5mos_0283.dcm
- Mut_1_male_14.5mos_0284.dcm
- Mut_1_male_14.5mos_0285.dcm
- Mut_1_male_14.5mos_0286.dcm
- Mut_1_male_14.5mos_0287.dcm
- Mut_1_male_14.5mos_0288.dcm
- Mut_1_male_14.5mos_0289.dcm
- Mut_1_male_14.5mos_0290.dcm
- Mut_1_male_14.5mos_0291.dcm
- Mut_1_male_14.5mos_0292.dcm
- Mut_1_male_14.5mos_0293.dcm
- Mut_1_male_14.5mos_0294.dcm
- Mut_1_male_14.5mos_0295.dcm
- Mut_1_male_14.5mos_0296.dcm
- Mut_1_male_14.5mos_0297.dcm
- Mut_1_male_14.5mos_0298.dcm
- Mut_1_male_14.5mos_0299.dcm
- Mut_1_male_14.5mos_0300.dcm
- Mut_1_male_14.5mos_0301.dcm
- Mut_1_male_14.5mos_0302.dcm
- Mut_1_male_14.5mos_0303.dcm
- Mut_1_male_14.5mos_0304.dcm
- Mut_1_male_14.5mos_0305.dcm
- Mut_1_male_14.5mos_0306.dcm
- Mut_1_male_14.5mos_0307.dcm
- Mut_1_male_14.5mos_0308.dcm
- Mut_1_male_14.5mos_0309.dcm
- Mut_1_male_14.5mos_0310.dcm
- Mut_1_male_14.5mos_0311.dcm
- Mut_1_male_14.5mos_0312.dcm
- Mut_1_male_14.5mos_0313.dcm
- Mut_1_male_14.5mos_0314.dcm
- Mut_1_male_14.5mos_0315.dcm
- Mut_1_male_14.5mos_0316.dcm
- Mut_1_male_14.5mos_0317.dcm
- Mut_1_male_14.5mos_0318.dcm
- Mut_1_male_14.5mos_0319.dcm
- Mut_1_male_14.5mos_0320.dcm
- Mut_1_male_14.5mos_0321.dcm
- Mut_1_male_14.5mos_0322.dcm
- Mut_1_male_14.5mos_0323.dcm
- Mut_1_male_14.5mos_0324.dcm
- Mut_1_male_14.5mos_0325.dcm
- Mut_1_male_14.5mos_0326.dcm
- Mut_1_male_14.5mos_0327.dcm
- Mut_1_male_14.5mos_0328.dcm
- Mut_1_male_14.5mos_0329.dcm
- Mut_1_male_14.5mos_0330.dcm
- Mut_1_male_14.5mos_0331.dcm
- Mut_1_male_14.5mos_0332.dcm
- Mut_1_male_14.5mos_0333.dcm
- Mut_1_male_14.5mos_0334.dcm
- Mut_1_male_14.5mos_0335.dcm
- Mut_1_male_14.5mos_0336.dcm
- Mut_1_male_14.5mos_0337.dcm
- Mut_1_male_14.5mos_0338.dcm
- Mut_1_male_14.5mos_0339.dcm
- Mut_1_male_14.5mos_0340.dcm
- Mut_1_male_14.5mos_0341.dcm
- Mut_1_male_14.5mos_0342.dcm
- Mut_1_male_14.5mos_0343.dcm
- Mut_1_male_14.5mos_0344.dcm
- Mut_1_male_14.5mos_0345.dcm
- Mut_1_male_14.5mos_0346.dcm
- Mut_1_male_14.5mos_0347.dcm
- Mut_1_male_14.5mos_0348.dcm
- Mut_1_male_14.5mos_0349.dcm
- Mut_1_male_14.5mos_0350.dcm
- Mut_1_male_14.5mos_0351.dcm
- Mut_1_male_14.5mos_0352.dcm
- Mut_1_male_14.5mos_0353.dcm
- Mut_1_male_14.5mos_0354.dcm
- Mut_1_male_14.5mos_0355.dcm
- Mut_1_male_14.5mos_0356.dcm
- Mut_1_male_14.5mos_0357.dcm
- Mut_1_male_14.5mos_0358.dcm
- Mut_1_male_14.5mos_0359.dcm
- Mut_1_male_14.5mos_0360.dcm
- Mut_1_male_14.5mos_0361.dcm
- Mut_1_male_14.5mos_0362.dcm
- Mut_1_male_14.5mos_0363.dcm
- Mut_1_male_14.5mos_0364.dcm
- Mut_1_male_14.5mos_0365.dcm
- Mut_1_male_14.5mos_0366.dcm
- Mut_1_male_14.5mos_0367.dcm
- Mut_1_male_14.5mos_0368.dcm
[truncated: 5,836 more entries]
